# Supplementary material for: A New Induction Method for the Controlled Differentiation of Human-Induced Pluripotent Stem Cells Using Frozen Sections
Source: Cells. 2021 Oct 21;10(11):2827. doi: 10.3390/cells10112827 (PMC8616214; doi:10.3390/cells10112827)
Supplement: Supplementary file 1 [file cells-10-02827-s001.zip]

Archive with 1 entries (1 files):
- cells-1417824-supplement - Copy.pdf
